# Supplementary material for: Exploring plastic biofilm formation and Escherichia coli colonisation in marine environments
Source: Environ Microbiol Rep. 2024 Jun 24;16(3):e13308. doi: 10.1111/1758-2229.13308 (PMC11196126; doi:10.1111/1758-2229.13308)
Supplement: Supplementary file 1 — Table S1. Physicochemical and bacterial characteristics of the seawater of the different microcosms (MC1, MC2, MC3, MC4). Table S2. Information of oligonucleotide primers and probes of molecular markers using real‐time quantitative PCR. Table S3. Performance characteristics for all qPCR assays. Table S4. Total ASVs and alpha‐diversity (Chao and Shannon index) of the microbial communities of the plastic pellets at different times (from T1 to T26) and water at T0 and T26 of microcosmos 2 and 3. Figure S1. Representation of the experiment developed in this study to evaluate the colonization of plastic pellets. MC, Microcosms. Figure S2. Hierarchical clustering analysis using Euclidean distance separating both microcosmos (MC2 and MC3) and early (T1, T2, T5) and late biofilm (T12, T19, T26). Figure S3. Taxonomic affiliation of ASVs at considering Phylum (A), Class (B), Orders (C), Classes (D) and Genera (E) in pellets (MP) collected at different times (T1, T2, T5, T12, T19 and T26) on both microcosmos (MC2 and MC3) and water. Figure S4. Venn diagrams showing the distribution and sharing of the different ASVs between water and pellets at different times considering an early biofilm (T1, T2, T5) and a late biofilm (T12, T19 and T26) in both microcosmos (MC2 and MC3). Figure S5. Krona plots of the relative abundance reads of bacteria detected by 16S metabarcoding at all sampling times (T0, T1, T2, T5, T12, T19, T26) in water samples and plastic pellets (MP) from microcosmos 2 (MC2) and 3 (MC3). Taxonomic profiles are simultaneously displayed by hierarchy levels from kingdom to genus by selecting taxonomic depths: 1: Kingdom 2: Phylum 3: Class 4: Order 5: Family 6: Genus. [file EMI4-16-e13308-s001.zip]

Archive with 2 entries (2 files):
- emi413308-sup-0001-Supinfo/emi413308-sup-0001-Supinfo.docx
- emi413308-sup-0001-Supinfo/emi413308-sup-0002-FigureS5.html
